# Supplementary material for: Comparison of Cost Savings of Methods of Prevention of Orthopedic Implant-Associated Infection in Arthroplasty and Closed Fracture Surgery Patients
Source: Antibiotics (Basel). 2025 Sep 5;14(9):900. doi: 10.3390/antibiotics14090900 (PMC12466538; doi:10.3390/antibiotics14090900)
Supplement: Supplementary file 1 [file antibiotics-14-00900-s001.zip]

Archive with 1 entries (1 files):
- antibiotics-3836300-supplementary.pdf
